# Supplementary material for: Multimodal Optical Imaging of Ex Vivo Fallopian Tubes to Distinguish Early and Occult Tubo-Ovarian Cancers
Source: Cancers (Basel). 2024 Oct 26;16(21):3618. doi: 10.3390/cancers16213618 (PMC11544883; doi:10.3390/cancers16213618)
Supplement: Supplementary file 1 [file cancers-16-03618-s001.zip]

Archive with 1 entries (1 files):
- cancers-3226148-supplementary.pdf
